# Supplementary material for: Hydroxymethyluracil modifications enhance the flexibility and hydrophilicity of double-stranded DNA
Source: Nucleic Acids Res. 2015 Nov 17;44(5):2085–92. doi: 10.1093/nar/gkv1199 (PMC4797264; doi:10.1093/nar/gkv1199)
Supplement: SUPPLEMENTARY DATA [file supp_gkv1199_nar-01941-f-2015-File008.zip]

Archive with 1 entries (1 files):
- nar-01941-f-2015-File008.par
