# Supplementary material for: Hydroxymethyluracil modifications enhance the flexibility and hydrophilicity of double-stranded DNA
Source: Nucleic Acids Res. 2015 Nov 17;44(5):2085–92. doi: 10.1093/nar/gkv1199 (PMC4797264; doi:10.1093/nar/gkv1199)
Supplement: SUPPLEMENTARY DATA [file supp_gkv1199_nar-01941-f-2015-File008.zip › nar-01941-f-2015-File008.par]

BONDS
!SIN BONDED TERMS
SI NSI 5.000 1.777
!HMU+PHMU BONDED TERMS
CN3 CN8   230.00     1.4900 ! /scrat , from CG2R61 CG321, penalty= 5

!SIN NONBONDED TERMS
NONBONDED
SI 0.0 -0.3100 2.135 0.0 -0.3100 2.135
NSI 0.0 -0.1900 1.9975 0.0 -0.1900 1.9975


!HMU+PHMU ANGLES AND DIHEDRALS
ANGLES
CN3 CN3  CN8     40.00    124.20 ! /scrat , from CG2R62 CG2R62 CG331, penalty= 0.9
CN1 CN3  CN8     38.00    118.70 ! /scrat , from CG2R63 CG2R62 CG331, penalty= 0.9
CN3 CN8  ON5     75.70    110.10 ! /scrat , from CG2R61 CG321 OG311, penalty= 0.5
CN3 CN8  HN8     49.30    107.50 ! /scrat , from CG2R61 CG321 HGA2, penalty= 0.5
CN3 CN8 ON2      75.70    110.10! /scrat , from CG2R61 CG321 OG302, PENALTY= 3

DIHEDRALS
CN8 CN3 CN3 NN2B     4.0000  2   180.00 ! /scrat , from CG331 CG2R62 CG2R62 NG2R61, penalty= 0.9
CN8 CN3 CN3 HN3      4.0000  2   180.00 ! /scrat , from CG331 CG2R62 CG2R62 HGR62, penalty= 0.9
CN8 CN3 CN1 NN2U     5.6000  2   180.00 ! /scrat , from CG331 CG2R62 CG2R63 NG2R61, penalty= 0.9
CN8 CN3 CN1 ON1      1.0000  2   180.00 ! /scrat , from CG331 CG2R62 CG2R63 OG2D4, penalty= 0.9
CN3 CN3 CN8 ON5      0.0000  2     0.00 ! /scrat , from CG2R61 CG2R61 CG321 OG311, penalty= 5.5
CN3 CN3 CN8 HN8      0.0020  6     0.00 ! /scrat , from CG2R61 CG2R61 CG321 HGA2, penalty= 5.5
CN1 CN3 CN8 ON5      0.0000  2     0.00 ! /scrat , from CG2R61 CG2R61 CG321 OG311, penalty= 8
CN1 CN3 CN8 HN8      0.4600  3     0.00 ! /scrat , from CG2R63 CG2R62 CG331 HGA3, penalty= 6
CN3 CN8 ON5 HN5      2.1000  1     0.00 ! /scrat , from CG2R61 CG321 OG311 HGP1, penalty= 0.5
CN3 CN8 ON5 HN5      1.4000  2     0.00 ! /scrat , from CG2R61 CG321 OG311 HGP1, penalty= 0.5
CN3 CN8 ON5 HN5      0.7400  3     0.00 ! /scrat , from CG2R61 CG321 OG311 HGP1, penalty= 0.5
HN8 CN8 ON5 HN5      0.0000  3     0.00 ! NA, sugar

CN3 CN3 CN8 ON2      0.0000  2     0.00 ! /scrat , from CG2R61 CG2R61 CG321 OG302, PENALTY= 8
CN1 CN3 CN8 ON2      0.0000  2     0.00 ! /scrat , from CG2R61 CG2R61 CG321 OG302, PENALTY= 10.5
