# Supplementary material for: Hydroxymethyluracil modifications enhance the flexibility and hydrophilicity of double-stranded DNA
Source: Nucleic Acids Res. 2015 Nov 17;44(5):2085–92. doi: 10.1093/nar/gkv1199 (PMC4797264; doi:10.1093/nar/gkv1199)
Supplement: SUPPLEMENTARY DATA [file supp_gkv1199_nar-01941-f-2015-File009.zip › nar-01941-f-2015-File009.top]

!topology for simulation of HMU and PHMU DNA bases

RESI HMU         -1.00  !               H5M2 H5M1 O4
ATOM P    P       1.50  !                   \ /   ||
ATOM O1P  ON3    -0.78  !         H5HM--O5M--C5M  C4    H3
ATOM O2P  ON3    -0.78  !                      \ /  \  /
ATOM O5'  ON2    -0.57  !                    H5-C5   N3
ATOM C5'  CN8B   -0.08  !                       ||   |
ATOM H5'  HN8     0.09  !                    H6-C6   C2
ATOM H5'' HN8     0.09  !                        \  / \\
GROUP                   !                         N1   O2
ATOM C4'  CN7     0.16  !                          \
ATOM H4'  HN7     0.09  !                           \
ATOM O4'  ON6B   -0.50  !                            \
ATOM C1'  CN7B    0.16  !        O1P    H5' H4'  O4'  \
ATOM H1'  HN7     0.09  !         |      |    \ /   \  \
GROUP                   !        -P-O5'-C5'---C4'    C1'
ATOM N1   NN2B   -0.343  !         |      |     \     / \
ATOM C6   CN3     0.20  !        O2P    H5''   C3'--C2' H1'
ATOM H6   HN3     0.14  !                     / \   / \
ATOM C2   CN1T    0.55  !                   O3' H3' O2' H2''
ATOM O2   ON1    -0.45  !                    |       |
ATOM N3   NN2U   -0.46  !                           H2'
ATOM H3   HN2     0.36  !
ATOM C4   CN1     0.53  !
ATOM O4   ON1    -0.48  !
ATOM C5   CN3    -0.07  !
ATOM C5M    CN8   0.073 !    7.540
ATOM H5M1   HN8    0.090 !    0.486
ATOM H5M2   HN8    0.090 !    0.486
ATOM O5HM   ON5   -0.651 !    3.453
ATOM H5HM   HN5    0.421 !    0.025

GROUP
ATOM C2'  CN7B    0.14
ATOM H2'' HN7     0.09
ATOM O2'  ON5    -0.66
ATOM H2'  HN5     0.43
GROUP
ATOM C3'  CN7     0.01
ATOM H3'  HN7     0.09
ATOM O3'  ON2    -0.57
BOND P    O1P       P    O2P       P     O5'
BOND O5'  C5'       C5'  C4'       C4'  O4'       C4'  C3'       O4'  C1'
BOND C1'  N1        C1'  C2'       N1   C2        N1   C6
BOND C2   N3        N3   H3        N3   C4        C4   C5
BOND C2'  C3'       C3'  O3'       O3'  +P
BOND C2'  O2'       O2'  H2'
BOND C1'  H1'       C2'  H2''      C3'  H3'       C4'  H4'       C5'  H5'
BOND C5'  H5''      C6   H6
BOND H5M2 C5M       H5M1 C5M       C5M  C5        C5M  O5HM      H5HM O5HM

DOUBLE  C2   O2     C4   O4        C5   C6
IMPR C2   N1   N3   O2        C4   N3   C5   O4


RESI PHM         -1.00  !               H5M2 H5M1 O4
ATOM P    P       1.50  !                   \ /   ||
ATOM O1P  ON3    -0.78  !               O5U--C5M  C4    H3
ATOM O2P  ON3    -0.78  !              /       \ /  \  /
ATOM O5'  ON2    -0.57  !        O1--P5U--O2 H5-C5   N3
ATOM C5'  CN8B   -0.08  !             |         ||   |
ATOM H5'  HN8     0.09  !            O5TU    H6-C6   C2
ATOM H5'' HN8     0.09  !                        \  / \\
GROUP                   !                         N1   O2
ATOM C4'  CN7     0.16  !                          \
ATOM H4'  HN7     0.09  !                           \
ATOM O4'  ON6B   -0.50  !                            \
ATOM C1'  CN7B    0.16  !        O1P    H5' H4'  O4'  \
ATOM H1'  HN7     0.09  !         |      |    \ /   \  \
GROUP                   !        -P-O5'-C5'---C4'    C1'
ATOM N1   NN2B   -0.343  !         |      |     \     / \
ATOM C6   CN3     0.20  !        O2P    H5''   C3'--C2' H1'
ATOM H6   HN3     0.14  !                     / \   / \
ATOM C2   CN1T    0.55  !                   O3' H3' O2' H2''
ATOM O2   ON1    -0.45  !                    |       |
ATOM N3   NN2U   -0.46  !                           H2'
ATOM H3   HN2     0.36  !
ATOM C4   CN1     0.53  !
ATOM O4   ON1    -0.48  !
ATOM C5   CN3    -0.07  !
ATOM C5M    CN8  -0.144 !    7.540
ATOM H5M1   HN8    0.090 !    0.486
ATOM H5M2   HN8    0.090 !    0.486
ATOM O5U    ON2  -0.416 !   12.242
ATOM P5U    P2     1.100 !    2.500
ATOM O1PU   ON3  -0.899 !    0.000
ATOM O2PU   ON3  -0.899 !    0.000
ATOM O5TU   ON3  -0.899 !    0.000

GROUP
ATOM C2'  CN7B    0.14
ATOM H2'' HN7     0.09
ATOM O2'  ON5    -0.66
ATOM H2'  HN5     0.43
GROUP
ATOM C3'  CN7     0.01
ATOM H3'  HN7     0.09
ATOM O3'  ON2    -0.57
BOND P    O1P       P    O2P       P     O5'
BOND O5'  C5'       C5'  C4'       C4'  O4'       C4'  C3'       O4'  C1'
BOND C1'  N1        C1'  C2'       N1   C2        N1   C6
BOND C2   N3        N3   H3        N3   C4        C4   C5
BOND C2'  C3'       C3'  O3'       O3'  +P
BOND C2'  O2'       O2'  H2'
BOND C1'  H1'       C2'  H2''      C3'  H3'       C4'  H4'       C5'  H5'
BOND C5'  H5''      C6   H6
BOND H5M2 C5M       H5M1 C5M       C5M  C5        C5M  O5U      O5U P5U
BOND P5U O1PU       P5U O2PU       P5U O5TU

DOUBLE  C2   O2     C4   O4        C5   C6
IMPR C2   N1   N3   O2        C4   N3   C5   O4
